# Supplementary material for: Genetic Biomarkers of Sorafenib Response in Patients with Hepatocellular Carcinoma
Source: Int J Mol Sci. 2024 Feb 12;25(4):2197. doi: 10.3390/ijms25042197 (PMC10888718; doi:10.3390/ijms25042197)
Supplement: Supplementary file 1 [file ijms-25-02197-s001.zip]

Archive with 1 entries (1 files):
- ijms-2847640-supplementary.pdf
